# Supplementary material for: Molecular Epidemiology, Antifungal Susceptibility, and Virulence Evaluation of Candida Isolates Causing Invasive Infection in a Tertiary Care Teaching Hospital
Source: Front Cell Infect Microbiol. 2021 Sep 15;11:721439. doi: 10.3389/fcimb.2021.721439 (PMC8479822; doi:10.3389/fcimb.2021.721439)
Supplement: Supplementary file 2 [file DataSheet_1.zip]

Archive with 2 entries (2 files):
- Submission2488056.txt.gz
- Submission2488029.txt.gz
